# Supplementary material for: Prevalence and Risk Factors for Hyposalivation and Xerostomia in Childhood Cancer Survivors Following Different Treatment Modalities—A Dutch Childhood Cancer Survivor Study Late Effects 2 Clinical Study (DCCSS LATER 2)
Source: Cancers (Basel). 2022 Jul 11;14(14):3379. doi: 10.3390/cancers14143379 (PMC9320024; doi:10.3390/cancers14143379)
Supplement: Supplementary file 1 [file cancers-14-03379-s001.zip]

Archive with 1 entries (1 files):
- cancers-1774319-supplementary.pdf
